# Supplementary material for: What Should Be the Topics of a Prospective Study on Ovarian Masses in Children?—Results of a Multicenter Retrospective Study and a Scoping Literature Review
Source: Curr Oncol. 2022 Feb 28;29(3):1488–500. doi: 10.3390/curroncol29030125 (PMC8946882; doi:10.3390/curroncol29030125)
Supplement: Supplementary file 1 [file curroncol-29-00125-s001.zip]

Archive with 3 entries (3 files):
- Supplementary File S2 - Methodology and results of the scoping study.pdf
- Supplementary File S1 - PRISMA-ScR Checklist.pdf
- Supplementary File S3 - Relevant data from each source of evidence.tif
